# Supplementary material for: The Impact of Structural Variations and Coating Techniques on the Microwave Properties of Woven Fabrics Coated with PEDOT:PSS Composition
Source: Polymers (Basel). 2023 Oct 25;15(21):4224. doi: 10.3390/polym15214224 (PMC10649923; doi:10.3390/polym15214224)
Supplement: Supplementary file 1 [file polymers-15-04224-s001.zip]

Archive with 1 entries (1 files):
- polymers-2651047-supplementary.pdf
